# Supplementary material for: Compounds from the Petroleum Ether Extract of Wedelia chinensis with Cytotoxic, Anticholinesterase, Antioxidant, and Antimicrobial Activities
Source: Molecules. 2023 Jan 13;28(2):793. doi: 10.3390/molecules28020793 (PMC9865212; doi:10.3390/molecules28020793)
Supplement: Supplementary file 1 [file molecules-28-00793-s001.zip]

Archive with 1 entries (1 files):
- molecules-2059259-supplementary.pdf
